# Supplementary material for: Point-of-care creatinine-based eGFR (StatSensor) in detecting kidney dysfunction (KD) among people living with HIV in Tanzania
Source: PLoS One. 2025 Sep 11;20(9):e0331969. doi: 10.1371/journal.pone.0331969 (PMC12425315; doi:10.1371/journal.pone.0331969)
Supplement: S2 Data — (XLSX) [file pone.0331969.s002.xlsx]

## Sheet: Sheet1
Stat-sensor Creatinine	Standard Creatinine	Stat-sensor eGFR	Standard Creatinine eGFR	Gender	Age	Marital status	Education	Employment	Cigarette	Alcohol	Duration of HIV-Months	Type of ART	History of change of ART	Comorbid Condition	History of kidney diseases	SBP	DBP	Weight	Height	BMI	HIV Viral load
113	129	66	56	M	55	Married	Primary	self-employment	Past use	No	144	TDF/3TC/DTG	No	BP	No	142	89	67	165	26.4	TND
77	78	106	106	M	48	Married	Primary	self-employment	No	No	168	TDF/3TC/DTG	No	No	No	123	72	67	164	25	25106
94	82	103	121	M	20	Single	Tertiary	No employment	No	Yes	72	TDF/3TC/DTG	No	No	No	106	63	55	162	21	1520
101	86	91	111	M	25	Single	Secondary	self-employment	No	No	96	TDF/3TC/DTG	Yes	No	No	122	72	58	165	22	TND
65	85	107	94	M	54	Married	Secondary	self-employment	No	No	168	TDF/3TC/DTG	No	No	No	114	75	55	164	20	TND
149	121	49	63	M	49	Married	Primary	self-employment	Yes	Yes	96	TDF/3TC/DTG	No	No	No	129	71	60	164	22	TND
69	68	101	101	M	61	Widow	Primary	self-employment	No	Past use	108	TDF/3TC/DTG	No	DM	No	131	69	51	161	20	35
104	89	75	90	M	52	Married	Tertiary	Employed	No	Yes	216	TDF/3TC/DTG	Yes	No	No	117	69	72	169	25.3	TND
137	138	41	41	F	47	Single	Secondary	self-employment	No	Yes	168	TDF/3TC/DTG	No	BP	No	115	77	65	157	26	TND
65	56	102	111	F	45	Married	Primary	self-employment	No	No	252	TDF/3TC/DTG	Yes	BP	No	131	78	76	164	30	TND
137	101	51	73	M	61	Widow	Primary	No employment	Yes	No	156	TDF/3TC/DTG	Yes	No	No	107	59	53	161	20.3	20
51	53	119	118	F	38	Divorced	Primary	self-employment	No	Yes	204	TDF/3TC/DTG	No	No	No	120	80	75	160	29	TND
793	644	7	9	M	38	Divorced	Secondary	Employed	No	No	84	ABC/DTG/EFV	Yes	BP	Yes	146	89	72	169	25.3	1225
95	107	84	73	M	50	Married	No Education	self-employment	Yes	Yes	120	TDF/3TC/DTG	No	BP	No	203	128	45	155	19	TND
168	228	38	26	M	68	Married	Primary	self-employment	No	No	120	TDF/3TC/DTG	No	No	No	98	61	49	159	20	TND
95	104	92	83	M	35	Single	Secondary	Employed	Past use	Past use	24	TDF/3TC/DTG	No	No	No	131	85	66	172	22	TND
82	74	94	99	M	60	Divorced	Primary	self-employment	Past use	Past use	72	TDF/3TC/DTG	No	No	No	104	66	40	153	17	TND
76	78	115	115	M	35	Single	Secondary	Employed	No	No	48	TDF/3TC/DTG	No	No	No	108	63	52	158	20.9	708
125	115	55	60	M	71	Widow	Primary	No employment	No	No	120	TDF/3TC/DTG	No	No	No	115	83	68	167	25	TND
89	103	79	67	M	72	Married	Primary	self-employment	No	No	204	TDF/3TC/DTG	No	No	No	133	81	60	150	27	1824
65	58	110	113	M	49	Married	Secondary	Employed	No	No	36	TDF/3TC/DTG	No	BP	No	138	97	45	161	18	TND
74	61	84	104	F	52	Divorced	Primary	self-employment	No	No	348	TDF/3TC/DTG	Yes	No	No	105	66	51	153	21.8	TND
78	58	84	113	F	41	Married	Secondary	self-employment	No	No	120	TDF/3TC/DTG	No	No	No	108	81	115	156	48	TND
73	75	84	82	F	54	Married	Primary	self-employment	No	No	108	TDF/3TC/DTG	No	BP	No	142	97	68	156	27.9	20
95	91	62	65	F	52	Divorced	Primary	self-employment	Yes	Past use	108	TDF/3TC/DTG	No	No	No	88	54	40	161	16	TND
80	73	75	84	F	55	Single	Primary	No employment	No	No	36	TDF/3TC/DTG	No	BP	No	176	98	67	160	26.1	TND
122	125	59	58	M	57	Married	Primary	self-employment	No	No	132	TDF/3TC/DTG	Yes	No	No	129	89	73	165	26.8	78
94	75	77	96	M	66	Widow	Primary	Retired	Past use	Past use	60	TDF/3TC/DTG	No	BP	Yes	175	115	82	159	25	TND
812	1053	5	4	F	45	Married	Primary	Employed	No	No	168	ABC/DTG/EFV	Yes	No	Yes	132	81	40	161	16	TND
83	66	80	105	F	38	Married	Secondary	self-employment	No	Yes	24	TDF/3TC/DTG	No	No	No	110	74	53	150	23	TND
64	50	112	122	F	34	Married	Tertiary	self-employment	No	Yes	120	TDF/3TC/DTG	No	No	No	108	71	70	153	30	TND
69	85	90	70	F	54	Divorced	Primary	self-employment	No	No	180	TDF/3TC/DTG	No	No	No	112	86	65	157	26	TND
101	92	55	61	F	61	Married	Primary	No employment	No	No	96	ATV/r/DTG	Yes	BP	N	158	92	81	167	29.1	4529
83	73	70	82	F	58	Married	Primary	No employment	No	No	216	TDF/3TC/DTG	No	No	No	103	57	55	162	21.1	TND
83	84	64	63	F	73	Widow	No Education	No employment	No	No	252	TDF/3TC/DTG	Yes	No	No	98	56	47	153	20	TND
95	86	65	74	F	44	Married	Primary	self-employment	No	No	276	TDF/3TC/DTG	No	DM	No	126	74	70	153	30.4	TND
78	76	80	83	F	49	Married	Primary	self-employment	No	No	120	TDF/3TC/DTG	No	No	No	116	68	49	156	20.1	TND
43	48	139	136	F	19	Single	Primary	No employment	No	No	228	TDF/3TC/DTG	No	No	No	99	48	46	152	20	TND
103	67	63	105	F	35	Divorced	Primary	self-employment	No	Yes	48	TDF/3TC/DTG	Yes	No	No	118	63	53	153	22.6	TND
70	64	99	110	F	36	Divorced	Primary	self-employment	No	No	12	TDF/3TC/DTG	No	No	No	104	61	56	157	22.8	TND
82	85	71	68	F	60	Married	Primary	No employment	No	Yes	156	TDF/3TC/DTG	No	BP	No	167	98	63	165	24	TND
103	109	72	67	M	60	Married	Primary	self-employment	No	Yes	132	TDF/3TC/DTG	No	BP	No	138	94	68	172	23.4	TND
72	93	101	82	M	59	Married	Primary	self-employment	No	No	120	TDF/3TC/DTG	No	No	No	108	70	48	161	19	TND
61	75	120	114	M	38	Married	Primary	Employed	No	Yes	60	TDF/3TC/DTG	No	No	No	119	69	61	172	20.6	TND
93	79	71	86	F	35	Single	Secondary	self-employment	No	Yes	96	TDF/3TC/DTG	No	No	No	112	70	57	162	22	TND
125	113	47	53	F	45	Single	Secondary	Employed	No	Yes	48	TDF/3TC/DTG	No	No	N	118	68	57	167	20.5	TND
98	81	81	101	M	51	Married	Primary	Employed	No	Yes	204	ATV/r/DTG	Yes	No	No	127	81	63	163	23.8	TND
64	62	93	97	F	63	Married	Primary	self-employment	No	Past use	192	TDF/3TC/DTG	Yes	No	No	103	71	59	151	26	TND
90	75	68	84	F	49	Married	Primary	self-employment	No	No	168	TDF/3TC/DTG	Yes	No	No	144	77	70	155	30	TND
95	89	60	64	F	59	Divorced	Primary	self-employment	No	Past use	96	TDF/3TC/DTG	No	BP	No	130	79	68	149	30.6	TND
88	78	66	77	F	56	Married	Secondary	self-employment	No	No	144	TDF/3TC/DTG	No	No	No	109	70	51	153	25	652
963	867	4	5	F	44	Married	Primary	Employed	No	No	144	ABC/DTG/EFV	Yes	No	Yes	131	84	71	162.5	27	855
116	112	67	70	M	47	Married	Secondary	Employed	No	No	264	TDF/3TC/DTG	No	No	No	117	70	115	176	37	TND
125	127	47	46	F	45	Divorced	Primary	Employed	No	No	12	ATV/r/DTG	Yes	No	N	109	62	71	162.5	27	TND
102	96	75	81	M	55	Married	Secondary	self-employment	No	Yes	216	TDF/3TC/DTG	No	No	No	125	85	52	161	21	28
83	89	95	88	M	56	Married	Primary	self-employment	No	Past use	60	TDF/3TC/DTG	No	No	No	123	76	52	166	19	TND
57	62	124	121	M	35	Married	Secondary	self-employment	No	No	84	TDF/3TC/DTG	No	No	No	133	77	61	152	26.4	TND
61	51	139	145	M	14	Single	Secondary	No employment	No	No	168	TDF/3TC/DTG	No	No	No	123	81	31	103	29.2	TND
78	60	85	113	F	40	Married	Primary	self-employment	No	No	36	TDF/3TC/DTG	No	No	No	100	55	45	157	19	TND
94	77	65	83	F	46	Single	Primary	self-employment	No	No	156	TDF/3TC/DTG	No	No	No	126	69	56	158	22.4	TND
65	48	101	114	F	47	Married	Secondary	Employed	No	No	120	TDF/3TC/DTG	No	No	No	108	55	75	153	32	TND
81	77	119	123	M	25	Single	Primary	No employment	No	No	120	TDF/3TC/DTG	No	Stroke	No	95	59	60	179	19	188
59	70	118	100	F	34	Married	Primary	Employed	No	No	192	TDF/3TC/DTG	No	No	No	113	62	66	162	26	TND
83	75	78	88	F	42	Married	Secondary	Employed	No	Yes	84	TDF/3TC/DTG	No	No	No	147	90	105	161	40.5	TND
80	67	75	93	F	55	Married	Primary	self-employment	No	No	72	TDF/3TC/DTG	No	No	No	119	60	41	154	17.3	TND
88	79	87	98	M	60	Married	Primary	self-employment	No	Yes	48	TDF/3TC/DTG	No	DM	N	119	82	92	168	32.8	TND
68	93	92	63	F	54	Married	Secondary	self-employment	No	No	36	TDF/3TC/DTG	No	No	No	128	74	58	153	25.2	TND
81	87	123	113	M	19	Single	Secondary	Employed	Past use	Past use	228	TDF/3TC/DTG	No	No	No	107	70	45	167	16	TND
93	78	65	80	F	50	Married	N	self-employment	No	No	72	TDF/3TC/DTG	No	No	No	108	66	42	154	18	TND
58	66	108	98	F	49	Divorced	Primary	No employment	No	Past use	204	TDF/3TC/DTG	Yes	DM-BP	No	105	63	55	159	22	TND
90	86	74	78	F	35	Single	Secondary	self-employment	No	Yes	60	TDF/3TC/DTG	No	No	No	98	53	63	154	26.5	TND
83	99	113	92	M	28	Single	Tertiary	Employed	No	No	72	TDF/3TC/DTG	No	No	No	125	84	80	180	25	TND
95	83	66	77	F	43	Divorced	Primary	self-employment	No	No	108	TDF/3TC/DTG	No	No	No	108	82	61	165	22.4	102
60	63	111	108	F	43	Married	Primary	self-employment	No	Past use	204	TDF/3TC/DTG	No	BP	No	147	99	58	166	24	TND
54	62	109	106	F	49	Married	Primary	self-employment	No	No	156	TDF/3TC/DTG	No	No	No	130	78	40	149	19	TND
72	67	92	101	F	42	Married	Secondary	self-employment	No	No	144	ATV/r/DTG	Yes	No	No	115	73	56	161	21.6	TND
531	363	8	12	F	53	Widow	Primary	No employment	No	No	156	ABC/DTG/EFV	Yes	No	Yes	107	58	55	159	22	TND
87	90	71	68	F	47	Married	Secondary	self-employment	No	Past use	204	TDF/3TC/DTG	No	No	No	113	70	79	159	33	TND
72	65	103	116	F	25	Single	Primary	self-employment	No	No	6	TDF/3TC/DTG	No	No	No	118	78	73	154	30.8	TND
257	270	18	17	F	55	Married	Primary	self-employment	No	No	180	TDF/3TC/DTG	No	BP	No	96	58	40	151	18	TND
92	85	64	71	F	53	Widow	Primary	self-employment	No	No	72	TDF/3TC/DTG	No	BP	No	149	91	75	147	34.7	TND
82	78	82	88	F	35	Divorced	Primary	Employed	No	Yes	84	TDF/3TC/DTG	No	No	No	109	63	60	157	24.3	9827
72	64	101	117	F	27	Single	Secondary	self-employment	No	No	120	TDF/3TC/DTG	No	No	No	115	67	55	160	21.4	TND
59	50	112	116	M	50	Married	Secondary	self-employment	Yes	Yes	132	TDF/3TC/DTG	No	No	No	125	69	69	157	28	TND
66	79	103	99	M	59	Married	Primary	Employed	No	Past use	204	ATV/r/DTG	No	BP	No	133	86	67	168	23	TND
67	80	113	107	M	44	Married	Primary	self-employment	No	No	168	TDF/3TC/DTG	No	No	No	123	77	60	162	22	TND
105	87	82	103	M	35	Married	Secondary	Employed	No	No	96	TDF/3TC/DTG	No	No	No	118	71	66	163	24.9	TND
100	101	78	77	M	53	Married	Tertiary	self-employment	No	Yes	204	TDF/3TC/DTG	Yes	No	No	102	65	64	164	24	TND
80	71	80	93	F	44	Single	Primary	Employed	No	No	180	TDF/3TC/DTG	Yes	No	No	117	78	67	152	29	TND
88	86	85	87	M	63	Married	Secondary	Employed	No	Yes	168	TDF/3TC/DTG	Yes	No	No	127	81	86	174	28.7	TND
116	116	62	62	M	60	Married	Primary	self-employment	No	Yes	180	TDF/3TC/DTG	Yes	No	No	139	96	55	168	19.6	TND
254	256	18	17	F	65	Divorced	Primary	No employment	No	No	168	TDF/3TC/DTG	No	No	No	124	84	14	140	19.2	TND
88	75	70	85	F	47	Married	Secondary	self-employment	No	No	84	TDF/3TC/DTG	No	No	No	119	79	90	156	37	TND
77	64	85	106	F	43	Widow	Primary	self-employment	No	No	204	TDF/3TC/DTG	No	BP	No	104	64	87	164	33	TND
98	68	60	92	F	53	Divorced	Primary	self-employment	No	Yes	96	TDF/3TC/DTG	No	No	No	136	82	90	142	43	TND
160	161	37	37	F	34	Single	Primary	No employment	No	No	36	TDF/3TC/DTG	No	No	No	108	83	49	153	20.9	TND
80	76	85	90	F	35	Married	Primary	self-employment	No	No	84	TDF/3TC/DTG	No	No	No	128	72	51	156	20.9	27
104	90	56	67	F	50	Married	Primary	self-employment	No	No	84	TDF/3TC/DTG	No	BP	No	143	110	81	162	30.9	TND
70	64	100	112	F	34	Divorced	Secondary	self-employment	No	No	108	TDF/3TC/DTG	Yes	No	No	118	73	47	154	20	TND
152	155	35	34	F	56	Married	Secondary	Employed	No	No	48	ATV/r/DTG	Yes	BP	No	170	116	60	155.5	25	TND
78	77	75	76	F	60	Divorced	Primary	self-employment	No	No	216	TDF/3TC/DTG	Yes	No	No	129	84	76	161	29.3	TND
60	67	103	93	F	54	Widow	Primary	No employment	No	No	144	TDF/3TC/DTG	No	No	No	113	58	82	158	32.9	TND
80	58	77	107	F	50	Married	Primary	self-employment	No	No	156	ATV/r/DTG	No	No	No	125	82	72	158	30	TND
94	91	66	68	F	45	Married	Primary	self-employment	No	No	180	TDF/3TC/DTG	No	BP	No	142	86	61	156	25.1	TND
86	79	85	93	M	68	Married	Primary	self-employment	No	No	60	TDF/3TC/DTG	No	No	No	136	87	80	164	30	TND
99	98	79	80	M	52	Married	Primary	self-employment	No	Past use	120	TDF/3TC/DTG	No	No	No	123	73	64	164	24	20
105	80	66	91	M	70	Widow	Primary	No employment	No	Past use	72	TDF/3TC/DTG	No	No	No	127	79	60	169	21	TND
130	89	56	88	M	55	Married	Primary	self-employment	No	No	156	TDF/3TC/DTG	No	No	No	132	73	62	159	24.8	TND
177	171	41	43	M	44	Married	Primary	self-employment	No	Yes	108	TDF/3TC/DTG	No	No	No	131	81	74	167	27	861
67	90	106	74	F	34	Divorced	Primary	self-employment	No	Yes	180	TDF/3TC/DTG	No	No	No	121	83	86	161	32	TND
135	119	43	50	F	45	Married	Primary	self-employment	No	No	84	TDF/3TC/DTG	No	No	No	112	74	50	157	21	TND
69	66	90	95	F	54	Widow	Secondary	self-employment	No	Past use	36	TDF/3TC/DTG	No	DM-BP	No	111	72	64	154	27	TND
87	69	71	94	F	47	Divorced	Secondary	self-employment	No	No	168	TDF/3TC/DTG	No	No	No	130	86	87	156	38	TND
49	60	109	104	F	53	Widow	Primary	No employment	No	No	168	TDF/3TC/DTG	No	BP	No	147	95	59	153	25	TND
65	68	104	98	F	43	Married	Primary	self-employment	No	No	180	ATV/r/DTG	Yes	BP	No	148	85	74	159	29.6	TND
95	83	64	75	F	48	Married	Secondary	self-employment	No	No	84	ATV/r/DTG	Yes	No	No	102	60	88	160	36	TND
80	85	85	79	F	35	Single	Secondary	self-employment	No	No	96	TDF/3TC/DTG	No	No	No	118	60	55	170	19	TND
78	59	82	109	F	46	Married	Primary	self-employment	No	No	108	TDF/3TC/DTG	No	Stroke	No	93	57	44	152	19.1	TND
87	87	109	109	M	26	Single	Secondary	self-employment	No	No	24	TDF/3TC/DTG	No	No	No	112	61	61	153	26	40
91	97	105	98	M	22	Single	Secondary	self-employment	No	No	120	TDF/3TC/DTG	No	No	No	106	57	65	167	23	846
121	115	58	62	M	62	Married	Primary	self-employment	No	No	144	TDF/3TC/DTG	No	BP	No	118	71	80	171	27.7	TND
923	1020	6	5	M	49	Married	Secondary	Employed	No	No	180	ABC/DTG/EFV	Yes	No	Yes	127	82	44	152	19.1
112	84	73	104	M	40	Married	Secondary	self-employment	No	No	132	TDF/3TC/DTG	No	No	No	120	78	62	172	21	TND
59	58	117	117	F	35	Married	Secondary	Employed	No	Yes	144	TDF/3TC/DTG	No	No	No	110	68	76	168	26.9	TND
91	95	89	85	M	49	Married	Primary	self-employment	No	No	132	TDF/3TC/DTG	No	No	No	137	83	68	171	23.4	TND
80	82	105	102	M	47	Married	Secondary	self-employment	Yes	Past use	84	TDF/3TC/DTG	No	BP	No	153	101	62	171	21.2	TND
65	59	99	107	F	50	Widow	Primary	self-employment	No	Yes	180	TDF/3TC/DTG	Yes	No	No	113	77	84	161.5	31	TND
102	64	55	97	F	57	Widow	Primary	self-employment	No	No	216	TDF/3TC/DTG	No	BP	No	160	93	46	153	19.6	2361
65	83	130	118	M	22	Single	Secondary	self-employment	No	No	264	TDF/3TC/DTG	No	No	No	113	61	55	167	20	TND
87	84	101	105	M	38	Married	Secondary	self-employment	No	No	72	TDF/3TC/DTG	No	No	No	118	68	72	168	25.5	TND
97	79	70	90	F	28	Single	Primary	Employed	No	Past use	48	TDF/3TC/DTG	No	No	No	109	71	54	152	24	20
70	74	122	121	M	29	Married	Tertiary	self-employment	Yes	Yes	12	TDF/3TC/DTG	No	No	No	120	71	57	170	20	TND
90	107	90	73	M	49	Married	Primary	self-employment	No	No	108	TDF/3TC/DTG	No	No	No	127	80	75	172	25.4	TND
101	89	58	67	F	52	Single	Primary	self-employment	No	Past use	72	TDF/3TC/DTG	No	No	No	125	79	65	157	26.4	TND
50	66	128	112	F	27	Single	Tertiary	No employment	No	No	324	TDF/3TC/DTG	Yes	No	No	113	76	60	152	26	TND
67	77	97	82	F	48	Widow	Primary	self-employment	No	Past use	216	TDF/3TC/DTG	No	No	No	121	89	50	156	21	TND
111	109	81	83	M	26	Single	Secondary	self-employment	No	No	312	TDF/3TC/DTG	No	No	No	127	70	65	167	23.3	600
102	109	75	69	M	55	Single	Primary	self-employment	No	Past use	48	TDF/3TC/DTG	No	No	No	129	90	49	170	17	TND
91	103	90	77	M	48	Married	Primary	Employed	No	No	132	TDF/3TC/DTG	No	No	No	92	56	63	167	22.5	58
125	110	67	78	M	34	Married	Primary	self-employment	No	No	48	TDF/3TC/DTG	No	No	No	106	62	69	62	25	TND
60	69	105	101	M	60	Married	Primary	No employment	No	No	156	TDF/3TC/DTG	No	BP	No	138	80	73	169	25.7	TND
230	221	24	25	M	82	Widow	Primary	No employment	Past use	Yes	132	TDF/3TC/DTG	No	No	No	106	57	46	167	17	642
116	84	67	99	M	47	Divorced	Primary	self-employment	Yes	No	24	TDF/3TC/DTG	No	No	No	99	59	70	167	25	762
93	93	90	90	M	43	Married	Secondary	self-employment	Yes	No	84	TDF/3TC/DTG	No	No	No	109	63	62	166	22.9	TND
55	61	103	100	M	66	Married	Primary	No employment	No	No	144	TDF/3TC/DTG	Yes	No	No	107	68	59	177	19	TND
71	82	104	98	M	54	Divorced	Primary	self-employment	Past use	Past use	60	TDF/3TC/DTG	No	No	No	124	80	71	171	25	832
91	93	102	100	M	27	Single	Secondary	self-employment	No	No	60	TDF/3TC/DTG	No	No	No	121	87	56	165	20.7	TND
57	68	119	104	F	34	Divorced	Secondary	self-employment	No	No	24	TDF/3TC/DTG	No	No	No	110	82	60	149	27	TND
80	66	76	96	F	52	Married	Tertiary	Employed	No	No	300	TDF/3TC/DTG	Yes	No	No	114	68	60	160	23.4	TND
84	61	70	101	F	57	Widow	Primary	self-employment	No	No	192	TDF/3TC/DTG	Yes	No	No	101	70	45	163	17	TND
98	83	65	79	F	40	Married	Primary	self-employment	No	Yes	156	TDF/3TC/DTG	No	Hypertension	No	110	67	75	151	33	TND
70	66	97	104	F	40	Single	Primary	No employment	No	No	120	TDF/3TC/DTG	No	No	N	121	82	65	162	25	TND
64	70	107	96	F	41	Married	Primary	self-employment	No	No	96	TDF/3TC/DTG	No	No	No	117	76	57	144	28.5	TND
76	78	117	116	M	33	Single	Secondary	Employed	No	No	192	TDF/3TC/DTG	No	No	No	108	64	56	164	21	20
78	81	81	78	F	47	Married	Secondary	self-employment	No	No	96	TDF/3TC/DTG	No	No	No	109	63	77	161	28.1	TND
67	79	89	73	F	62	Widow	Primary	No employment	No	No	204	TDF/3TC/DTG	Yes	No	No	128	71	57	152	24.7	TND
110	101	56	62	F	40	Divorced	Secondary	self-employment	No	Yes	36	TDF/3TC/DTG	No	No	No	126	85	75	170	26	TND
79	97	77	60	F	54	Widow	Primary	self-employment	No	Past use	168	TDF/3TC/DTG	No	BP	No	160	73	61	151	27	TND
62	82	105	75	F	50	Single	Primary	Employed	No	No	204	TDF/3TC/DTG	No	BP	No	136	89	57	147	27	TND
75	73	79	82	F	59	Divorced	Primary	self-employment	No	No	168	TDF/3TC/DTG	No	No	No	112	82	65	157	26.4	TND
728	585	6	8	F	40	Married	Primary	No employment	No	No	84	ABC/DTG/EFV	Yes	No	Yes	116	74	56	164	21
84	78	81	88	F	34	Single	Secondary	self-employment	No	Yes	84	TDF/3TC/DTG	No	No	No	119	69	70	165	25.7	TND
93	87	85	92	M	53	Married	Primary	self-employment	Past use	Past use	168	ATV/r/DTG	Yes	No	No	121	77	75	167	27	11
122	101	40	50	F	74	Widow	Primary	self-employment	No	No	228	TDF/3TC/DTG	No	BP	No	147	62	60	148	27	TND
90	78	73	86	F	37	Divorced	Secondary	self-employment	No	Yes	156	TDF/3TC/DTG	No	No	No	84	64	100	155	43	TND
74	73	89	90	F	43	Married	Primary	self-employment	No	Past use	48	TDF/3TC/DTG	No	No	No	132	76	67	156	27.6	TND
133	115	43	51	F	47	Divorced	Primary	Employed	No	No	24	TDF/3TC/DTG	No	BP	No	146	93	83	154	35	TND
96	85	67	78	F	38	Married	Secondary	Employed	No	No	60	TDF/3TC/DTG	No	No	No	106	73	66	155	27	TND
104	99	57	59	F	49	Married	Primary	self-employment	No	Yes	168	TDF/3TC/DTG	No	No	No	131	83	61	153	26	TND
76	83	82	74	F	50	Married	Secondary	self-employment	No	No	204	TDF/3TC/DTG	Yes	BP	No	150	95	95	156	40	TND
111	96	49	58	F	60	Married	Primary	self-employment	No	Past use	156	TDF/3TC/DTG	Yes	DM	No	99	66	75	158	30	TND
65	57	112	122	F	30	Married	Secondary	self-employment	No	No	108	TDF/3TC/DTG	No	No	No	119	81	74	153	31.6	TND
55	55	127	127	F	24	Married	Secondary	self-employment	No	No	24	TDF/3TC/DTG	No	No	No	113	68	51	149	23.2	TND
76	70	79	87	F	57	Divorced	Primary	self-employment	No	No	120	TDF/3TC/DTG	No	No	No	113	66	59	157	25	TND
72	80	115	111	M	38	Married	Primary	self-employment	No	No	108	TDF/3TC/DTG	No	No	No	121	78	64	158	25.7	TND
95	87	86	96	M	46	Married	Primary	self-employment	No	No	24	TDF/3TC/DTG	No	No	No	113	73	72	166	26.1	TND
86	70	74	95	F	43	Widow	Primary	Employed	No	No	156	TDF/3TC/DTG	No	No	No	122	80	40	151	18	42
68	62	90	101	F	57	Married	Secondary	Employed	No	Past use	288	ATV/r/DTG	Yes	BP	Yes	159	83	120	176	39.9	TND
126	106	42	52	F	60	Widow	Primary	self-employment	No	No	204	TDF/3TC/DTG	No	Hypertension	No	137	87	84	157	34.1	TND
76	86	103	92	M	54	Married	Primary	self-employment	No	No	156	TDF/3TC/DTG	No	BP	No	182	119	140	188	40	TND
109	102	73	79	M	46	Married	Primary	self-employment	No	No	144	TDF/3TC/DTG	No	No	No	137	82	82	167	29.5	TND
85	91	95	87	M	52	Married	Primary	Employed	Past use	No	108	TDF/3TC/DTG	No	No	No	130	78	60	157	24.4	TND
52	64	133	127	M	27	Married	Secondary	self-employment	No	No	324	TDF/3TC/DTG	No	No	No	123	81	53	173	17	93700
75	73	103	104	M	54	Married	Primary	self-employment	No	Past use	48	TDF/3TC/DTG	No	BP	No	148	101	55	158	22	TND
80	71.9	102	105	M	52	Married	Primary	self-employment	No	No	96	TDF/3TC/DTG	No	No	No	107	60	59	162	22.5	TND
150	126	43	53	M	70	Married	No Education	No employment	Past use	No	216	ATV/r/DTG	Yes	BP	No	157	108	71	165	26.1	TND
55	60	123	120	F	30	Single	Tertiary	Employed	No	Yes	84	TDF/3TC/DTG	No	No	No	117	68	64	158	25.7	TND
65	61	106	112	F	40	Married	Primary	self-employment	No	No	96	TDF/3TC/DTG	No	No	No	80	41	55	144	26	69
86	83	92	96	M	55	Married	Primary	self-employment	No	No	180	TDF/3TC/DTG	No	No	No	112	82	61	167	21.8	27
100	89	59	68	F	51	Married	Primary	No employment	No	No	240	TDF/3TC/DTG	No	No	No	114	71	73	159	29	TND
85	80	74	80	F	45	Married	Primary	self-employment	No	No	204	TDF/3TC/DTG	No	No	No	117	76	51	148	23.3	TND
74	75	78	77	F	64	Married	No Education	No employment	No	No	180	TDF/3TC/DTG	No	No	No	135	86	41	151	18	TND
75	81	84	77	F	49	Divorced	Primary	self-employment	No	No	144	TDF/3TC/DTG	No	No	No	99	62	57	162	21.8	TND
71	79	90	80	F	48	Widow	Primary	self-employment	No	No	168	TDF/3TC/DTG	No	No	No	133	87	68	142	32	TND
83	73	72	84	F	55	Married	Primary	self-employment	No	No	132	TDF/3TC/DTG	No	No	No	138	79	87	153	37.1	TND
60	59	109	110	F	45	Divorced	Primary	self-employment	No	No	84	TDF/3TC/DTG	No	No	No	98	57	62	149	27.9	TND
85	79	74	81	F	45	Married	Secondary	self-employment	No	No	72	TDF/3TC/DTG	No	No	No	120	81	84	167	30.2	TND
62	76	99	78	F	59	Married	Primary	self-employment	No	No	48	TDF/3TC/DTG	No	No	No	124	67	50	141	25	TND
92	89	66	69	F	48	Married	Primary	self-employment	No	No	168	TDF/3TC/DTG	No	BP	No	167	112	41	157	16	419
87	71	75	96	F	39	Married	Secondary	self-employment	No	No	204	TDF/3TC/DTG	No	No	No	131	79	72	156	30	TND
65	62	111	117	F	32	Married	Secondary	self-employment	No	No	132	TDF/3TC/DTG	No	No	No	137	88	87	161	34	TND
83	66	76	101	F	45	Widow	Secondary	self-employment	No	No	156	TDF/3TC/DTG	Yes	No	N	114	65	62	163	23.3	TND
80	53	93	131	F	21	Single	Tertiary	No employment	No	No	252	TDF/3TC/DTG	Yes	No	No	99	65	68	148	31	563
68	68	91	91	F	56	Married	Primary	self-employment	No	No	228	TDF/3TC/DTG	No	No	No	126	71	50	154	21	TND
114	112	48	49	F	60	Divorced	Primary	self-employment	No	No	144	TDF/3TC/DTG	No	BP	No	143	89	68	156	29	TND
79	76	78	81	F	52	Widow	Primary	self-employment	No	No	180	TDF/3TC/DTG	No	BP	No	115	88	85	151	35	TND
94	94	63	63	F	52	Married	Primary	self-employment	No	Past use	120	TDF/3TC/DTG	No	No	No	111	79	65	147	29	TND
102	78	74	101	M	56	Married	Secondary	Employed	No	No	96	TDF/3TC/DTG	No	BP	No	150	80	83	170	28.7	TND
66	56	93	103	F	57	Married	Primary	self-employment	No	Yes	168	TDF/3TC/DTG	No	No	No	131	75	68	157	27.6	TND
86	89	100	96	M	42	Married	Secondary	Employed	No	Yes	96	TDF/3TC/DTG	No	No	No	126	71	73	169	25.6	TND
65	69	105	98	F	41	Married	Primary	self-employment	No	No	168	TDF/3TC/DTG	No	No	No	106	65	95	160	37	TND
70	74	103	96	F	30	Single	Primary	self-employment	No	No	108	TDF/3TC/DTG	No	No	No	108	61	52	153	22.2	TND
655	550	6	7	F	61	Widow	Primary	Retired	No	No	264	ABC/DTG/EFV	Yes	No	Yes	114	66	68	178	21.5	TND
110	111	66	65	M	61	Married	Tertiary	Retired	No	Yes	144	TDF/3TC/DTG	No	DM-BP	No	157	86	80	165	30	TND
57	48	125	131	F	25	Single	Secondary	Employed	No	No	36	TDF/3TC/DTG	No	No	No	100	67	57	153.5	24	TND
89	90	69	68	F	49	Married	Secondary	self-employment	No	Yes	144	TDF/3TC/DTG	No	No	No	108	63	62	153	26.9	107
69	85	118	106	M	35	Single	Secondary	Employed	Past use	No	36	TDF/3TC/DTG	No	No	No	111	76	68	178	21.5	TND
100	83	79	98	M	51	Married	Secondary	Employed	No	No	96	TDF/3TC/DTG	No	No	No	121	73	62	168	22.1	TND
165	148	41	47	M	59	Married	Primary	self-employment	No	No	228	TDF/3TC/DTG	No	BP	No	154	85	70	168	25	TND
230	209	25	28	M	75	Married	Secondary	Retired	No	No	252	ATV/r/DTG	Yes	BP	No	138	85	62	153	26.9	TND
95	111	88	73	M	43	Married	Secondary	self-employment	No	Yes	24	TDF/3TC/DTG	No	BP	No	143	102	102	156	43	TND
547	522	10	11	M	53	Married	Primary	No employment	No	No	132	ABC/DTG/EFV	Yes	No	Yes	112	78	68	178	21.5	1121
70	62	101	117	F	33	Married	Primary	self-employment	No	Yes	132	TDF/3TC/DTG	No	No	No	126	86	65	164	25	TND
95	103	63	57	F	51	Widow	Primary	self-employment	No	No	156	TDF/3TC/DTG	No	BP	No	146	91	69	151	30.3	TND
92	83	63	72	F	55	Married	Secondary	self-employment	No	No	144	TDF/3TC/DTG	No	No	No	113	68	69	172	23.7	TND
87	91	72	68	F	46	Married	Primary	self-employment	No	No	144	TDF/3TC/DTG	No	BP	No	145	90	60	154	26	20
73	64	83	97	F	56	Married	Primary	self-employment	No	Yes	132	TDF/3TC/DTG	No	No	No	99	77	68	163	26	TND
72	71	88	90	F	49	Single	Secondary	self-employment	No	Yes	108	TDF/3TC/DTG	No	No	No	109	61	48	154	20.5	TND
92	107	64	53	F	54	Married	Primary	self-employment	No	No	108	TDF/3TC/DTG	Yes	BP	No	146	89	66	154	29	TND
88	73	80	100	F	27	Single	Secondary	self-employment	No	No	60	TDF/3TC/DTG	No	No	No	109	59	58	152	25	TND
95	87	64	71	F	48	Married	Secondary	self-employment	No	Past use	180	TDF/3TC/DTG	Yes	No	No	137	81	74	157	28.9	TND
90	71	70	93	F	43	Divorced	Primary	Employed	No	No	96	TDF/3TC/DTG	No	No	No	113	81	80	168	28	TND
87	73	71	87	F	48	Married	Secondary	self-employment	No	Yes	108	TDF/3TC/DTG	No	No	No	109	63	97	157	40.4	TND
80	74	107	110	M	44	Single	Primary	Employed	No	Past use	72	TDF/3TC/DTG	No	No	No	138	82	74	164	27.5	201
86	102	90	73	M	58	Single	Primary	self-employment	No	No	228	TDF/3TC/DTG	No	No	No	109	74	59	158	23	TND
67	68	110	108	F	27	Single	Tertiary	Employed	No	Yes	240	TDF/3TC/DTG	Yes	No	No	134	78	55	147	26	TND
67	90	93	65	F	55	Divorced	No Education	No employment	No	No	156	TDF/3TC/DTG	No	BP	No	136	98	53	147	24.5	TND
76	76	109	109	M	44	Married	Secondary	self-employment	Yes	Yes	180	TDF/3TC/DTG	No	No	No	113	74	83	180	27	TND
58	73	106	85	F	52	Widow	Primary	self-employment	No	Yes	120	TDF/3TC/DTG	No	BP	No	150	97	65	154	27	TND
95	69	67	98	F	40	Divorced	Primary	self-employment	No	No	216	TDF/3TC/DTG	No	BP	No	165	98	65	150	28.5	91
66	69	101	95	F	45	Married	Primary	self-employment	No	No	168	TDF/3TC/DTG	Yes	No	No	136	81	91	158	36	TND
68	65	97	102	F	45	Widow	Primary	self-employment	No	Yes	228	TDF/3TC/DTG	Yes	BP	No	119	84	75	165	30	TND
80	69	85	102	F	34	Single	Secondary	self-employment	No	Yes	108	TDF/3TC/DTG	No	No	No	102	57	59	159	23	TND
72	81	87	75	F	52	Married	Primary	self-employment	No	No	84	TDF/3TC/DTG	No	No	No	124	72	71	153	30.3	TND
104	100	54	57	F	56	Married	Primary	self-employment	No	No	120	TDF/3TC/DTG	No	BP	No	131	83	62	149	28	TND
80	63	90	120	F	25	Single	Tertiary	No employment	No	No	300	TDF/3TC/DTG	No	No	No	110	65	57	155	23.7	TND
110	102	60	66	M	75	Married	Primary	Retired	Past use	Past use	228	TDF/3TC/DTG	No	BP	No	159	98	64	158	25.9	TND
77	63	82	104	F	49	Married	Primary	self-employment	No	Yes	228	TDF/3TC/DTG	No	No	NN	130	77	75	162	27.5	TND
59	53	113	116	F	40	Married	Primary	self-employment	No	No	120	TDF/3TC/DTG	No	No	No	113	54	57	160	22.3	TND
50	53	109	108	F	52	Divorced	Primary	self-employment	No	No	228	TDF/3TC/DTG	Yes	No	No	121	75	58	148	28	TND
97	78	67	88	F	35	Divorced	Secondary	self-employment	No	Past use	12	TDF/3TC/DTG	No	No	No	116	72	86	149	39	TND
89	99	87	76	M	58	Married	Primary	self-employment	Past use	Past use	216	TDF/3TC/DTG	Yes	BP	No	152	96	92	173	30	TND
135	128	56	60	M	48	Married	Secondary	Employed	No	No	60	TDF/3TC/DTG	No	No	No	128	74	79	173	27	TND
84	80	79	83	F	38	Divorced	Primary	self-employment	No	No	144	TDF/3TC/DTG	No	No	No	115	72	68	159	27.2	TND
69	73	90	84	F	54	Married	Primary	self-employment	No	No	168	TDF/3TC/DTG	No	No	No	104	62	37	151	16	TND
72	56	90	111	F	46	Divorced	No Education	self-employment	No	No	180	TDF/3TC/DTG	No	No	No	100	65	74	154	34	TND
77	88	80	68	F	52	Married	Primary	self-employment	No	Yes	144	TDF/3TC/DTG	No	No	No	114	74	72	156	30	TND
92	85	61	68	F	60	Widow	Primary	No employment	No	No	192	TDF/3TC/DTG	Yes	BP	No	138	90	90	163	31	TND
81	64	84	112	F	34	Single	Tertiary	Employed	No	No	12	TDF/3TC/DTG	No	No	No	92	59	39	152	16	TND
906	850	4	5	F	48	Married	Primary	Employed	No	No	132	ABC/DTG/EFV	Yes	No	Yes	102	67	68	159	27.2	TND
65	76	113	109	M	45	Divorced	Primary	self-employment	No	No	36	TDF/3TC/DTG	No	No	No	117	79	65	170	23	TND
78	75	82	86	F	45	Married	Primary	self-employment	No	Yes	156	TDF/3TC/DTG	No	BP	No	149	96	93	163	35	TND
86	66	70	96	F	52	Divorced	Primary	self-employment	No	Yes	168	TDF/3TC/DTG	No	No	No	102	73	66	152	29	TND
69	65	101	109	F	35	Single	Secondary	self-employment	No	Yes	144	TDF/3TC/DTG	No	No	No	100	69	62	158	25	60
85	65	64	88	F	70	Married	No Education	No employment	No	No	156	TDF/3TC/DTG	No	No	No	168	82	75	160	26.6	TND
94	93	64	65	F	49	Divorced	Primary	self-employment	No	Yes	144	TDF/3TC/DTG	No	BP	No	146	91	56	162	21.4	TND
72	60	89	107	F	48	Married	Primary	No employment	No	Yes	84	TDF/3TC/DTG	No	No	No	112	70	68	151	29.8	TND
221	193	27	32	F	24	Single	Tertiary	No employment	No	No	288	ABC/DTG/EFV	Yes	No	Yes	139	79	49	157	20.4	TND
78	75	80	82	F	53	Widow	Secondary	self-employment	No	No	120	TDF/3TC/DTG	No	BP	No	147	95	90	165	33	TND
93	89	70	74	F	36	Married	Primary	No employment	No	No	132	TDF/3TC/DTG	Yes	No	No	123	76	50	153	21.7	TND
91	97	58	54	F	71	Widow	Primary	self-employment	No	No	156	TDF/3TC/DTG	No	BP	No	133	78	55	154	23	TND
65	55	116	127	F	25	Single	Secondary	Employed	No	No	180	TDF/3TC/DTG	No	BP	No	134	84	49	157	20.4	TND
156	156	35	35	F	50	Married	Primary	No employment	No	Yes	120	ATV/r/DTG	No	No	No	96	56	50	157	20	TND
59	58	109	110	F	46	Married	Primary	self-employment	No	Past use	228	TDF/3TC/DTG	No	No	No	133	89	82	160	30	TND
97	86	82	95	M	50	Married	Primary	Employed	No	No	84	TDF/3TC/DTG	No	No	No	143	96	68	165	27	TND
94	92	58	59	F	65	Widow	Primary	No employment	No	No	228	TDF/3TC/DTG	No	DM-BP	No	151	83	65	160	25.6	TND
101	106	53	50	F	65	Widow	Primary	No employment	No	Past use	204	TDF/3TC/DTG	Yes	No	No	107	61	62	159	31	101
94	95	86	85	M	48	Single	Secondary	Employed	No	No	96	TDF/3TC/DTG	Yes	No	No	108	61	63	158	25.3	TND
95	78	79	98	M	61	Widow	Primary	self-employment	No	No	156	TDF/3TC/DTG	No	No	No	120	80	55	152	23.9	TND
82	73	74	85	F	52	Widow	Primary	Employed	No	Yes	168	TDF/3TC/DTG	No	No	No	136	81	67	154	28	TND
112	118	70	66	M	47	Married	Secondary	self-employment	No	Yes	84	TDF/3TC/DTG	No	No	No	99	61	82	165	30.1	TND
125	110	43	50	F	58	Married	Primary	No employment	No	Past use	144	TDF/3TC/DTG	No	DM-BP	No	126	78	94	155	40	TND
106	104	51	52	F	64	Divorced	Tertiary	Retired	No	Yes	324	TDF/3TC/DTG	No	BP	No	144	78	74	155	30.8	TND
140	133	41	43	F	46	Divorced	Secondary	self-employment	No	Yes	48	TDF/3TC/DTG	Yes	DM-BP	Yes	182	121	63	158	25.3	TND
80	83	85	81	F	35	Single	Primary	self-employment	No	No	144	TDF/3TC/DTG	No	No	No	110	63	43	159	17	TND
75	71	90	96	F	39	Divorced	No Education	Employed	No	No	120	TDF/3TC/DTG	No	No	No	126	68	49	155	21.3	TND
56	59	128	127	F	22	Single	Secondary	self-employment	No	Yes	156	TDF/3TC/DTG	No	No	No	118	70	61	152	26.4	TND
94	88	82	89	M	56	Married	Primary	self-employment	No	Yes	168	TDF/3TC/DTG	No	No	No	124	88	68	158	28	TND
84	92	99	88	M	48	Married	Secondary	self-employment	Past use	Yes	168	TDF/3TC/DTG	No	BP	No	147	93	65	163	25	TND
72	87	111	98	M	43	Married	Secondary	self-employment	No	Past use	60	TDF/3TC/DTG	No	No	No	121	82	72	159	28.6	TND
110	94	71	85	M	50	Married	Primary	self-employment	No	No	36	TDF/3TC/DTG	No	No	No	112	74	77	172	26	TND
171	150	29	34	F	61	Widow	No Education	No employment	No	No	240	TDF/3TC/DTG	Yes	BP	No	149	97	63	157	25.6	73
68	58	96	109	F	47	Married	Primary	self-employment	No	No	96	TDF/3TC/DTG	No	DM	No	98	67	75	148	34	TND
138	119	35	42	F	73	Single	Primary	Retired	Past use	Yes	72	TDF/3TC/DTG	Yes	BP	No	135	80	67	157	27.2	TND
88	75	69	84	F	50	Married	Primary	self-employment	No	No	120	TDF/3TC/DTG	Yes	No	No	108	67	60	158	24	TND
229	223	27	28	M	60	Married	Primary	Retired	No	Yes	204	ATV/r/DTG	Yes	BP	No	141	87	58	157	23.5	TND
84	76	80	90	F	35	Divorced	Primary	self-employment	No	No	72	TDF/3TC/DTG	No	No	No	106	67	59	151	25.9	TND
88	85	69	72	F	50	Married	Primary	Employed	No	No	96	TDF/3TC/DTG	No	No	No	126	80	72	168	25.5	TND
72	74	89	87	F	47	Married	Primary	self-employment	No	No	144	TDF/3TC/DTG	No	No	No	117	69	57	161	22.1	TND
64	71	100	89	F	51	Married	Primary	self-employment	No	Past use	108	TDF/3TC/DTG	No	No	No	102	85	65	159	26	TND
90	85	76	81	F	31	Married	Secondary	self-employment	No	No	108	TDF/3TC/DTG	No	No	No	128	63	52	161	20	TND
53	37	119	130	F	36	Married	No Education	Self employment	No	No	48	TDF/3TC/DTG	No	No	No	127	80	57	159	22.6	5833
51	50	129	129	F	25	Single	Secondary	self-employment	No	Yes	240	TDF/3TC/DTG	No	No	No	112	67	62	157	25.2	TND
63	54	135	142	M	19	Single	Primary	No employment	No	No	228	TDF/3TC/DTG	No	No	No	121	75	59	167	21.2	TND
65	57	109	118	F	35	Married	Secondary	Self employment	No	No	84	TDF/3TC/DTG	No	No	No	112	69	65	167	23.4	TND
66	59	102	112	F	42	Married	Primary	Self employment	No	No	108	TDF/3TC/DTG	No	No	No	108	72	71	159	28.2	TND
70	61	127	133	M	24	Single	Secondary	Self employment	No	No	288	TDF/3TC/DTG	No	No	No	131	85	72	162	27.5	TND
85	62	78	115	F	36	Married	Secondary	self-employment	No	Yes	108	TDF/3TC/DTG	No	No	No	117	74	65	151	28.5	605
117	72	47	85	F	56	Widow	Primary	No employment	No	No	168	TDF/3TC/DTG	No	No	No	108	54	52	153	22.2	TND
76	74	76	78	F	63	Widow	Primary	No employment	No	Past use	216	TDF/3TC/DTG	No	No	No	112	68	62	153	26.5	TND
86	76	70	82	F	51	Married	Secondary	No employment	No	Yes	168	TDF/3TC/DTG	No	BP	No	151	94	82	161	31.7	TND
88	77	69	81	F	50	Married	Primary	self-employment	No	No	168	TDF/3TC/DTG	No	No	No	122	70	77	167	27.6	TND
88	77	68	80	F	52	Married	Primary	Self employment	No	No	156	TDF/3TC/DTG	No	No	No	147	95	77	168	27.3	TND
82	80	80	82	F	40	Married	Secondary	self-employment	No	No	132	TDF/3TC/DTG	No	No	No	138	69	65	155	27	TND
104	84	55	72	F	53	Married	Primary	self-employment	No	No	72	TDF/3TC/DTG	No	No	No	112	65	58	150	25.8	TND
105	87	89	111	M	22	Single	Secondary	No employment	No	No	144	TDF/3TC/DTG	No	No	No	129	83	56	163	21.1	TND
101	90	73	84	M	61	Married	Primary	Self employment	Past use	Past use	24	TDF/3TC/DTG	No	No	No	121	77	61	165	22.4	TND
98	94	59	62	F	54	Maried	Primary	Self employment	No	Yes	144	TDF/3TC/DTG	No	No	No	140	78	76	173	25.4	TND
107	101	64	68	F	25	Single	Secondary	self-employment	No	No	36	TDF/3TC/DTG	No	No	No	117	68	50	151	21.9	TND
109	108	58	59	F	37	Married	Secondary	Employed	No	No	72	TDF/3TC/DTG	No	No	No	121	73	55	158	22	TND
105	111	75	70	M	50	Single	Primary	self-employment	Yes	Yes	156	TDF/3TC/DTG	No	No	No	122	69	61	153	26	TND
101	98	66	68	F	31	Single	Secondary	Employed	No	Yes	96	TDF/3TC/DTG	No	No	No	137	82	73	172	24.7	TND
59	73	115	107	M	49	Married	Secondary	Employed	No	Yes	96	TDF/3TC/DTG	No	No	No	131	85	68	171	23.3	TND
93	131	67	44	F	44	Married	Primary	self-employment	No	No	84	TDF/3TC/DTG	No	Hypertension	No	136	82	71	162	27	TND
66	74	102	89	F	43	Married	Primary	self-employment	No	No	228	TDF/3TC/DTG	No	No	No	105	70	57	161	22	TND
65	68	109	103	F	35	Married	Primary	self-employment	No	No	60	TDF/3TC/DTG	No	No	No	110	67	58	157	23.6	TND
89	85	105	111	M	27	Single	Secondary	Employed	No	No	36	TDF/3TC/DTG	No	No	No	127	70	67	163	25.8	TND
57	42	118	127	F	35	Married	Secondary	self-employment	No	No	96	TDF/3TC/DTG	No	No	No	137	81	57	156	23	TND
74	80	111	108	M	43	Married	Secondary	self-employment	No	No	24	TDF/3TC/DTG	No	No	No	121	65	61	166	22.2	TND
82	71	79	94	F	42	Married	Secondary	Employed	No	No	84	TDF/3TC/DTG	No	No	No	114	69	76	152	32.9	TND
65	92	110	87	M	51	Married	Primary	Employed	No	No	60	TDF/3TC/DTG	No	No	No	121	68	65	164	24.3	TND
61	60	102	103	F	55	Married	Primary	self-employment	No	No	204	TDF/3TC/DTG	No	No	No	126	72	78	165	27.9	TND
120	86	60	90	M	59	Married	Primary	self-employment	No	No	84	TDF/3TC/DTG	No	bP	No	147	91	66	162	25.2	TND
132	125	53	57	M	61	Married	Primary	Retired	No	No	156	TDF/3TC/DTG	No	BP	No	149	92	82	167	27.5	TND
127	128	47	46	F	42	Married	Primary	Self employment	No	Past use	12	TDF/3TC/DTG	No	No	No	119	70	55	159	21.8	TND
118	115	48	49	F	53	Married	Secondary	Self employment	No	Yes	132	TDF/3TC/DTG	No	No	No	107	58	79	147	36.5	TND
72	78	101	91	F	28	Single	Secondary	Employed	No	No	48	TDF/3TC/DTG	No	No	No	107	59	90	168	31.9	TND
80	79	119	120	M	27	Single	Primary	Self employment	No	No	324	TDF/3TC/DTG	No	No	No	128	75	69	167	25.6	TND
69	66	106	112	F	28	Single	Secondary	self-employment	No	Past use	48	TDF/3TC/DTG	No	No	No	119	73	76	152	32.9	75
95	94	86	87	M	47	Married	Secondary	self-employment	No	Yes	108	TDF/3TC/DTG	No	No	No	127	79	76	167	27.3	TND
98	86	63	74	F	43	Married	Secondary	self-employment	No	No	108	TDF/3TC/DTG	No	No	No	138	81	63	156	25.9	108
109	88	54	70	F	48	Married	Tertiary	Employed	No	Yes	180	TDF/3TC/DTG	No	BP	No	130	87	94	171	32.2	TND
99	86	63	74	F	43	Married	Primary	self-employment	No	No	168	TDF/3TC/DTG	No	No	no	125	69	72	167	25.9	TND
43	66	116	99	F	48	Married	Primary	self-employment	No	No	228	TDF/3TC/DTG	No	BP	No	152	92	71	159	28.1	TND
89	76	67	81	F	52	Married	Primary	No employment	No	No	96	TDF/3TC/DTG	No	No	No	108	57	73	158	29.3	21
68	62	99	111	F	41	Merried	Primary	Self employment	No	No	144	ABC/3TC/DTG	Yes	No	No	118	61	43	147	19.9	TND
71	66	103	105	M	57	Married	Primary	self-employment	No	No	144	TDF/3TC/DTG	No	No	No	126	75	58	159	23	TND
78	66	93	113	F	26	Single	Tertiary	Employed	No	Yes	156	TDF/3TC/DTG	No	No	No	117	68	55	166	20	TND
59	58	112	112	F	42	Married	Primary	self-employment	No	No	48	TDF/3TC/DTG	No	No	No	132	87	82	164	30.6	TND
85	63	73	104	F	48	Married	Secondary	self-employment	No	No	216	TDF/3TC/DTG	No	No	No	110	77	79	158	31.7	TND
90	85	76	81	F	31	Married	Secondary	self-employment	No	No	108	TDF/3TC/DTG	No	No	No	128	63	52	161	20	TND
58	55	106	108	F	52	Married	Primary	self-employment	No	No	180	TDF/3TC/DTG	No	No	No	126	74	44	152	19	TND
434	334	9	14	F	54	Divorced	Primary	self-employment	Past use	Past use	180	ABC/DTG/EFV	Yes	Hypertension	Yes	124	80	71	171	25	832
728	936	7	5	M	51	Married	Secondary	self-employment	No	No	192	ABC/DTG/EFV	Yes	No	Yes	121	87	56	165	20.7	813
536	393	8	12	F	47	Divorced	Secondary	self-employment	No	No	24	ABC/DTG/EFV	Yes	Hypertension	Yes	110	82	60	149	27	TND
392	395	15	11	M	53	Married	Tertiary	Employed	No	No	300	ABC/DTG/EFV	Yes	Hypertension	Yes	114	68	60	160	23.4	722
324	238	14	21	F	51	Widow	Primary	self-employment	No	No	192	ABC/DTG/EFV	Yes	Hypertension	Yes	101	70	45	163	17	1800
621	579	7	8	M	42	Married	Primary	self-employment	No	Yes	156	ABC/DTG/EFV	Yes	Hypertension	Yes	110	67	75	151	33	TND

## Sheet: Sheet2
		Gender	M=Male
			F=Female
		Marital	S=Single
			M=Married
			D=Divorced
			W=Widow
		Education	Primary
			Secondary
			University OR College
